# Supplementary material for: Plasmodesmata display dynamic local and systemic redox responses during plant stress
Source: Plant Cell. 2026 Jun 22;38(7):koag192. doi: 10.1093/plcell/koag192 (PMC13412043; doi:10.1093/plcell/koag192)
Supplement: koag192_Supplementary_Data [file koag192_supplementary_data.zip]

Archive with 9 entries (9 files):
- Movie S1.mp4
- Movie S2.mp4
- Movie S3.mp4
- Movie S4.mp4
- Movie S5.mp4
- Movie S6.mp4
- Supplemental Data.xlsx
- Supplemental Figures.pdf
- Suppplemental Tables.xlsx
