# Supplementary material for: Plasmodesmata display dynamic local and systemic redox responses during plant stress
Source: Plant Cell. 2026 Jun 22;38(7):koag192. doi: 10.1093/plcell/koag192 (PMC13412043; doi:10.1093/plcell/koag192)
Supplement: koag192_Supplementary_Data [file koag192_supplementary_data.zip › Supplemental Data.xlsx]

## Sheet: 1F
Kruskal-Wallis: H = 206.21, p = 3.82e-38
Group	Letter	Mean	n
1mM H2O2_3min	A	2.49	18
10 mM H2O2_3min	A	2.485	18
5 mM H2O2_3min	A	2.461	18
2.5 mM H2O2_3min	A	2.45	18
2.5mM H2O2_10min	B	2.316	20
1mM H2O2_10min	C	2.242	20
10mM H2O2_10min	C	2.193	20
5mM H2O2_10min	D	2.14	20
MOCK_10min	E	1.147	20
MOCK_3min	F	1	18
10mM DTT_3min	G	0.596	18
10mM DTT_10min	G	0.556	20

## Sheet: 1I
Kruskal-Wallis: H = 203.42, p = 1.45e-37
Group	Letter	Mean	n
10mM H2O2_3min	A	1.319	18
5mM H2O2_3min	A	1.295	18
10mM H2O2_10min	A	1.286	20
5mM H2O2_10min	B	1.208	20
MOCK_3min	C	1	18
1mM H2O2_3min	D	0.976	18
2.5mM H2O2_3min	D	0.964	18
2.5mM H2O2_10min	E	0.906	20
MOCK_10min	E	0.883	20
1mM H2O2_10min	F	0.823	20
10mM DTT_10min	F	0.797	20
10mM DTT_3min	F	0.782	18

## Sheet: 2C
Kruskal-Wallis: H = 102.11, p = 1.90e-20
Group	Letter	Mean	n
1mM H2O2_3min	A	2.502	18
0.75mM H2O2_3min	B	2.149	18
0.5mM H202_3min	C	1.495	18
0.1mM H2O2_3min	D	1.319	18
MOCK_3min	E	1	18
10mM DTT_3min	F	0.674	18

## Sheet: 4B
Kruskal-Wallis: H = 61.36, p = 4.75e-14
Group	Letter	Mean	n
Ch-HyPer7 + Ch-mKate2	A	0.969	31
Ch-HyPer7	A	0.964	31
Ch-HyPer7 + Ch-APX-mKate2	B	0.386	31

## Sheet: 4D
Kruskal-Wallis: H = 49.28, p = 1.99e-11
Group	Letter	Mean	n
Cy-HyPer7 + Cy-mKate2	A	1.025	25
Cy-HyPer7	A	0.997	25
Cy-HyPer7 + Cy-APX-mKate2	B	0.696	25

## Sheet: 4F
Kruskal-Wallis: H = 59.92, p = 3.02e-12
Group	Letter	Mean	n
Pd-HyPer7 + Pd-mKate2	A	0.979	23
Pd-HyPer7	A	0.97	23
Pd-HyPer7 + Ch-APX-mKate2	A	0.962	23
Pd-HyPer7 + Cy-APX-mKate2	B	0.845	23
Pd-HyPer7 + Pd-APX	C	0.655	23

## Sheet: 4H
Two way ANOVA
	DF	Sum of Squares	Mean Square	F Value	P Value
Treatment	1	0.66181	0.66181	41.1917	<0.0001
+/-APX	1	0.78635	0.78635	48.9433	<0.0001
Interaction	1	2.01654	2.01654	125.512	<0.0001
Model	3	3.74594	1.24865	77.7171	<0.0001
Error	175	2.81165	0.01607
Corrected Total	178	6.5576
At the 0.05 level, the Population means of Genotype are significantly different.
At the 0.05 level, the Population means of treatment are significantly different.
At the 0.05 level, the interaction between Genotype and treatment is significantly different.
Means Comparisons
Tukey Test
Interactions 's Grouping Letters Table
Treatment	+/-APX	Mean	Lettter
MOCK	PD_-APX	1	A
10mM DTT	PD_+APX	0.74498	B
10mM DTT	PD_-APX	0.665	C
MOCK	PD_+APX	0.65401	C

## Sheet: 5I
Two way ANOVA
	DF	Sum of Squares	Mean Square	F Value	P Value
Genotype	1	0.51143	0.51143	257.906	<0.0001
treatment	1	0.01514	0.01514	7.63392	0.00736
Interaction	1	0.18747	0.18747	94.5397	<0.0001
Model	3	0.68874	0.22958	115.776	<0.0001
Error	68	0.13484	0.00198
Corrected Total	71	0.82359
At the 0.05 level, the Population means of Genotype are significantly different.
At the 0.05 level, the Population means of treatment are significantly different.
At the 0.05 level, the interaction between Genotype and treatment is significantly different.
Means Comparisons
Tukey Test
Interactions 's Grouping Letters Table
Treatment	Genotype	Mean	Letter
10mM DTT	NahG	1.20489	A
MOCK	NahG	1.03755	B
MOCK	WT	1	C
10mM DTT	WT	0.9165	D

## Sheet: 5J
Two way ANOVA
	DF	Sum of Squares	Mean Square	F Value	P Value
Genotype	1	0.64415	0.64415	123.468	<0.0001
treatment	1	1.95713	1.95713	375.135	<0.0001
Interaction	1	0.0514	0.0514	9.85245	0.00251
Model	3	2.65268	0.88423	169.485	<0.0001
Error	68	0.35477	0.00522
Corrected Total	71	3.00745
At the 0.05 level, the Population means of Genotype are significantly different.
At the 0.05 level, the Population means of treatment are significantly different.
At the 0.05 level, the interaction between Genotype and treatment is significantly different.
Means Comparisons
Tukey Test
Interactions 's Grouping Letters Table
Treatment	Genotype	Mean	Letter
MOCK	WT	1	A
MOCK	NahG	0.86427	B
10mM DTT	WT	0.7237	C
10mM DTT	NahG	0.48109	D

## Sheet: 5K
Two way ANOVA
	DF	Sum of Squares	Mean Square	F Value	P Value
Genotype	1	0.07711	0.07711	6.80799	0.01122
treatment	2	0.09237	0.04619	4.0776	0.02139
Interaction	2	0.09237	0.04619	4.0776	0.02139
Model	5	3.2643	0.65286	57.6387	<0.0001
Error	66	0.74757	0.01133
Corrected Total	71	4.01186
At the 0.05 level, the Population means of Genotype are significantly different.
At the 0.05 level, the Population means of treatment are significantly different.
At the 0.05 level, the interaction between Genotype and treatment is significantly different.
Means Comparisons
Tukey Test
Interactions 's Grouping Letters Table
Treatment	Genotype	Mean	Letter
10mM DTT	NahG	1.26568	A
MOCK	WT	1	B
MOCK	NahG	0.94975	B
10mM DTT	WT	0.67419	C

[truncated: 14 more sheets: 6B, 6D, 6F, 9B, 9C, 9D, 9E, S4, S9, S11, S12, S13, S14, S15]
