# Supplementary material for: Plasmodesmata display dynamic local and systemic redox responses during plant stress
Source: Plant Cell. 2026 Jun 22;38(7):koag192. doi: 10.1093/plcell/koag192 (PMC13412043; doi:10.1093/plcell/koag192)
Supplement: koag192_Supplementary_Data [file koag192_supplementary_data.zip › Suppplemental Tables.xlsx]

## Sheet: Table S1
Supplementary Table 1. Cloning primers.
Primer	Nucleotide sequence (5’-3’)	Purpose
LPr2520_Fw_AgeI-HyPer7	GGACCGGTGATGCACCTGGCTAATGAGGAG	HyPer7 amplification
LPr2521_Rv_XbaI-Hyper7	AATCTAGATTAATCGCAGATGAAGCTAACACC
LPr026_35S_F	CCTTCGCAAGACCCTTCCTCT	Ch-targeting signal
LPr2528_Rv_Sfi-RbcS (1-79)	GAGGCCGAGGCGGCCGGAATCGGTAAGGTCAGGAAG
LPr2571_Sfi-HyPer7_F	GGGCCATTACGGCCACAACAAATGCACCTGGCTAATGAG	Cy-HyPer7 cloning
LPr2572_Sfi-NES-HyPer7_R	AGGCGGCCTCATTTACAGGGTCAGCCGCTCCAG
Lpr2552-1_AgeI_APX_F	GGACCGGTATGACGAAGAACTACCCA	APX cloning
LPr2552_Sfi_cAPX_F	AGGGCCATTACGGCCACAACAAATGACGAAGAACTACCCA
LPr2573_Ov_Rv_cAPX1 Gly linker	TCCTCCTCCACCACCTCCAGCATCAGCAAACCCAAG
LPr2553_Sfi-mkate2_Rv	AGGCGGCCTCATTTATCATCTGTGCCCCAGTTTGCT	mKate2 cloning
LPr2684_Rv_XbaI_mKate2	AATCTAGATTATCTGTGCCCCAGTTTGC
LPr2574_Ov_Fw_Gly linker +mKate2	GGAGGTGGTGGAGGAGGAATGGTGAGCGAGCTGATTAAG
LPr2685_Ala linker-mKate2_F	CCTGCTGGTGCTGCTGCGGCTGCTGGGGCCATGGTGAGCGAGCTGATT
LPr2687_Ov_Fw_Ala linker +mKate2	TGCTGCTGCGGCTGCTGGGGCCGTGAGCGAGCTGATTAAG

## Sheet: Table S2
Supplementary Table 2. Microscopy laser settings.
Laser	Wavelength (nm)	Power (µW)	Laser %	Power Level	Exposure time (mS)	purpose
Low laser light	405	180	1.1	0.1	100	Ratiometric ROS measurement for Ch- HyPer7
	488	290	0.2	0.1	20
High laser light	405	180	1.1	0.1	120	Ratiometric ROS measurement for Cy/PM/Pd HyPer7
	488	290	0.2	0.1	45
Laser light condition for Arabidopsis	405	180	1.1	0.1	150	Ratiometric ROS measurement for Pd/Cy HyPer7 in Arabidopsis stable line
	488	290	0.2	0.1	300
Blue/High Light induction	405	331	2	0.1	80	Ratiometric ROS measurement for Ch- HyPer7 against high light induction
	488	280	2	0.1	10
roGFP2	405	180	1.1	0.1	250	Ratiometric ROS measurement for Pd- roGFP2
	488	290	0.2	0.1	40
Red	561	640	0.7	0.1	50	APX-mKATE2 localization
Chloro Autofluorescence	638	298	1	0.1	10	Visualization of chloroplast
Laser light condition for flow chamber experiment	405	187	1.1	0.1	1200	Ratiometric ROS measurement in flow chamber condition against normal, cold water, H2O2 treatment for Cy and PD HyPer7 in Arabidopsis stable line and to make the the movie
	488	190	0.2	0.1	300
	405	47	0.4	0.01	100	Ratiometric ROS measurement in flow chamber condition against normal, cold water and H2O2 treatment for Ch- HyPer7 in Arabidopsis stable line and to make the the movie
	488	63	0.1	0.01	20
